# Supplementary material for: The comparative effect of exposure to various risk factors on the risk of hyperuricaemia: diet has a weak causal effect
Source: Arthritis Res Ther. 2021 Mar 4;23:75. doi: 10.1186/s13075-021-02444-8 (PMC7931603; doi:10.1186/s13075-021-02444-8)
Supplement: Supplementary file 1 — Additional file 1: Table S1. Sex-stratified population attributable and average attributable fractions for environmental and endogenous risk exposures for hyperuricaemia. Table S2. Population attributable and average attributable fractions for 30 genetic risk exposures for hyperuricaemia. Table S3. Causal effects of dietary habits on urate levels: Mendelian randomisation results. Table S4. Genetic variants comprising the four dietary habit instrumental variables. [file 13075_2021_2444_MOESM1_ESM.xlsx]

## Sheet: Supp. Table 1
Table S1: Sex Stratified Population attributable and average attributable fractions for environmental and endogenous risk exposures for hyperuricaemia
Risk Factor	Cohort 1 (US-based)								Cohort 2 (UK-based)								Cohort 3 (UK-based)								Gout Cohort (UK-based)
	Females ( n = 6,888 )				Males ( n = 6,267 )				Females ( n = 27,046 )				Males ( n = 25,246 )				Females ( n = 158,942 )				Males ( n = 156,498)				Females ( n = 515 )				Males ( n = 6,228 )
	Percent	OR (95% CI)	PAF (95% CI)	AAF (95% CI)	Percent	OR (95% CI)	PAF (95% CI)	AAF (95% CI)	Percent	OR (95% CI)	PAF (95% CI)	AAF (95% CI)	Percent	OR (95% CI)	PAF (95% CI)	AAF (95% CI)	Percent	OR (95% CI)	PAF (95% CI)	AAF (95% CI)	Percent	OR (95% CI)	PAF (95% CI)	AAF (95% CI)	Percent	OR (95% CI)	PAF (95% CI)	AAF (95% CI)	Percent	OR (95% CI)	PAF (95% CI)	AAF (95% CI)
	NU/HU				NU/HU				NU/HU				NU/HU				NU/HU				NU/HU				NU/HU				NU/HU
BMI ³ 25	45.9 / 83.3	3.85 ( 2.96 - 5.02 )	61.65 ( 55.10 - 66.67 )	21.98 ( 18.22 - 25.73 )	62.4 / 84.1	3.05 ( 2.64 - 3.53 )	56.55 ( 52.28 - 60.24 )	28.45 ( 27.48 - 29.43 )	56.5 / 90.9	5.16 ( 3.83 - 6.95 )	73.28 ( 67.17 - 77.82 )	23.89 ( 21.88 - 25.91 )	70.0 / 90.4	3.85 ( 3.44 - 4.30 )	66.91 ( 64.12 - 69.41 )	36.88 ( 33.63 - 40.12 )	58.7 / 92.9	6.45 ( 5.67 - 7.33 )	78.50 ( 76.52 - 80.24 )	28.51 ( 26.46 - 30.57 )	72.2 / 90.2	3.31 ( 3.17 - 3.46 )	62.95 ( 61.74 - 64.11 )	34.27 ( 31.32 - 37.22 )	87.5 / 96.4	4.78 ( 1.37 - 16.64 )	76.23 ( 26.20 - 90.60 )	19.34 ( 17.48 - 21.19 )	91.5 / 93.0	1.97 ( 1.52 - 2.56 )	45.81 ( 31.79 - 56.63 )	17.80 ( 17.38 - 18.22 )
SLC2A9, rs12498742 A allele present	94.0 / 98.6	4.71 ( 2.05 - 10.81 )	77.71 ( 50.62 - 89.52 )	30.81 ( 26.29 - 35.34 )	93.9 / 96.7	2.04 ( 1.51 - 2.75 )	49.22 ( 32.70 - 61.47 )	22.71 ( 21.86 - 23.56 )	94.3 / 99.7	30.50 ( 4.29 - 216.75 )	96.40 ( 76.44 - 99.21 )	36.96 ( 34.51 - 39.41 )	93.7 / 97.3	2.54 ( 2.06 - 3.12 )	58.94 ( 50.13 - 66.10 )	30.18 ( 27.15 - 33.22 )	94.5 / 99.1	7.20 ( 5.07 - 10.22 )	85.35 ( 79.56 - 89.42 )	32.55 ( 30.39 - 34.70 )	93.9 / 97.2	2.41 ( 2.22 - 2.61 )	56.87 ( 53.52 - 59.96 )	29.34 ( 26.56 - 32.11 )	98.2 / 100.0	#	#	32.79 ( 29.15 - 34.42 )	97.8 / 98.3	1.82 ( 1.12 - 2.98 )	44.40 ( 10.20 - 65.33 )	16.44 ( 16.04 - 16.85 )
																									98.2 / 100				97.8 / 98.4			17.06 (16.65 - 17.46)
Diet non-adherence	99.0 / 98.4	0.54 ( 0.23 - 1.29 )	^	^	99.4 / 99.7	2.37 ( 0.88 - 6.38 )	57.61 ( -13.69 - 84.08 )	28.30 ( 27.32 - 29.28 )	89.3 / 93.7	1.62 ( 1.13 - 2.33 )	35.83 ( 10.60 - 53.39 )	10.19 ( 9.23 - 11.14 )	93.4 / 94.8	1.25 ( 1.07 - 1.47 )	19.09 ( 6.20 - 30.10 )	7.81 ( 6.82 - 8.80 )	90.5 / 92.7	1.30 ( 1.14 - 1.48 )	21.34 ( 11.46 - 30.01 )	6.05 ( 5.52 - 6.58 )	87.7 / 91.1	1.32 ( 1.26 - 1.38 )	22.07 ( 18.71 - 25.27 )	9.34 ( 8.23 - 10.45 )	90.3 / 94.0	1.80 ( 0.63 - 5.16 )	41.83 ( -55.41 - 75.77 )	8.29 ( 7.45 - 9.13 )	89.9 / 90.4	1.11 ( 0.89 - 1.39 )	9.02 ( -11.49 - 25.40 )	3.09 ( 3.00 - 3.18 )
																									90.3 / 94.0			8.85 (7.95 - 9.74)	89.9 / 90.3			3.60 (3.50 - 3.71)
Alcohol consumption ³1 drink/week	42.2 / 27.8	0.95 ( 0.75 - 1.20 )	^	^	57.4 / 59.2	1.19 ( 1.06 - 1.35 )	9.61 ( 3.36 - 15.17 )	3.56 ( 3.40 - 3.71 )	66.4 / 57.7	0.87 ( 0.72 - 1.05 )	^	^	79.0 / 84.4	1.52 ( 1.38 - 1.67 )	28.90 ( 23.31 - 33.97 )	12.20 ( 10.70 - 13.70 )	65.4 / 57.5	0.93 ( 0.87 - 1.00 )	^	^	78.1 / 83.7	1.53 ( 1.47 - 1.59 )	28.99 ( 26.94 - 30.97 )	12.57 ( 11.13 - 14.02 )	54.9 / 47.0	0.91 ( 0.53 - 1.57 )	^	^	86.3 / 88.6	1.18 ( 0.96 - 1.44 )	13.38 ( -3.47 - 27.14 )	3.53 ( 3.43 - 3.63 )
																									55.1 / 47.0			^	86.2 / 88.5			3.11 (3.02 - 3.20)
On diuretic treatment	12.2 / 56.6	5.59 ( 4.52 - 6.92 )	46.45 ( 44.06 - 48.38 )	15.69 ( 12.81 - 18.56 )	5.9 / 19.3	3.61 ( 3.02 - 4.32 )	13.92 ( 12.87 - 14.80 )	6.03 ( 5.81 - 6.24 )	6.3 / 41.1	6.82 ( 5.62 - 8.28 )	35.11 ( 33.82 - 36.17 )	9.69 ( 8.76 - 10.63 )	5.2 / 16.4	3.31 ( 2.97 - 3.69 )	11.41 ( 10.84 - 11.91 )	4.78 ( 4.20 - 5.35 )	7.3 / 47.3	7.80 ( 7.27 - 8.37 )	41.22 ( 40.78 - 41.63 )	12.86 ( 11.74 - 13.97 )	5.8 / 17.6	3.29 ( 3.16 - 3.43 )	12.25 ( 12.02 - 12.46 )	5.27 ( 4.68 - 5.86 )	32.6 / 50.6	3.15 ( 1.75 - 5.65 )	34.52 ( 21.75 - 41.64 )	7.51 ( 6.77 - 9.13 )	14.9 / 14.4	1.64 ( 1.37 - 1.97 )	5.65 ( 3.89 - 7.11 )	1.84 ( 1.79 - 1.89 )
																									32.4 / 50.6			15.57 (14.04 - 17.09)	15.0 / 14.6			1.91 (1.85 - 1.96)
Age ³ 50 years	58.6 / 89.8	1.48 ( 0.91 - 2.38 )	28.91 ( -8.49 - 52.08 )	8.52 ( 6.87 - 10.17 )	62.9 / 68.6	1.07 ( 0.94 - 1.21 )	4.46 ( -4.12 - 12.02 )	1.54 ( 1.47 - 1.61 )	75.6 / 90.7	1.14 ( 0.70 - 1.86 )	10.92 ( -39.80 - 41.93 )	2.79 ( 2.52 - 3.07 )	77.0 / 78.4	0.92 ( 0.84 - 1.00 )	^	^	76.6 / 92.9	1.68 ( 1.40 - 2.02 )	37.60 ( 26.54 - 46.81 )	11.15 ( 10.18 - 12.12 )	77.4 / 78.7	0.92 ( 0.89 - 0.95 )	^	^	95.6 / 97.6	3.15 ( 0.65 - 15.33 )	66.58 ( -53.46 - 91.22 )	15.37 ( 13.85 - 16.88 )	92.8 / 84.4	0.43 ( 0.35 - 0.53 )	^	^
																									95.6 / 97.6				92.8 / 84.4			^
Post-menopausal	57.2 / 91.0	3.05 ( 1.85 - 5.02 )	61.09 ( 41.73 - 72.83 )	21.24 ( 17.55 - 24.94 )	^	^	^	^	60.4 / 73.2	2.46 ( 1.54 - 3.94 )	43.44 ( 25.60 - 54.59 )	16.27 ( 14.79 - 17.75 )	^	^	^	^	72.8 / 90.1	1.45 ( 1.24 - 1.70 )	28.13 ( 17.59 - 37.14 )	8.10 ( 7.38 - 8.82 )	^	^	^	^	&	&	&	&	^	^	^	^
Not treated with ULT	^	^	^	^	^	^	^	^	^	^	^	^	^	^	^	^	^	^	^	^	^	^	^	^	22.2 / 66.9	12.66 ( 7.05 - 22.73 )	64.36 ( 59.97 - 66.81 )	17.71 ( 16.02 - 19.40 )	8.7 / 66.2	22.46 ( 19.38 - 26.02 )	63.23 ( 62.77 - 63.64 )	46.05 ( 45.56 - 46.54 )
^ Not applicable or not a risk factor in this group
# Not able to be calculated
& Not calculated due to proportion of missing data
SLC2a9 was treated under dominant model (presence of A allele conferring risk) for all analysis in this table.

## Sheet: Supp. Table 2
Table S2: Population attributable and average attributable fractions for 30 genetic risk exposures for hyperuricaemia
Genetic variant (locus)	Risk allele	Cohort 1 (US-based)					Cohort 2 (UK-based)					Cohort 3 (UK-based)					Gout Cohort (UK-based)
		Allele freq#	OR	Evalue	PAF	AAF	Allele freq#	OR	Evalue	PAF	AAF	Allele freq#	OR	Evalue	PAF	AAF	Allele freq#	OR	Evalue	PAF	AAF*
		NU/HU	(95% CI)		(95% CI)	(95% CI)	NU/HU	(95% CI)		(95% CI)	(95% CI)	NU/HU	(95% CI)		(95% CI)	(95% CI)	NU/HU	(95% CI)		(95% CI)	(95% CI)
rs12498742	A	74.9 / 81.0	1.54 ( 1.41 - 1.69 )	2.46	28.51 ( 23.58 - 32.99 )	22.00 ( 21.56 - 22.44 )	75.9 / 82.7	1.62 ( 1.53 - 1.73 )	2.63	31.80 ( 28.65 - 34.78 )	23.50 ( 22.90 - 24.09 )	75.9 / 82.8	1.63 ( 1.60 - 1.67 )	2.65	32.14 ( 30.95 - 33.32 )	23.15 ( 21.67 - 24.64 )	84.4 / 86.1	1.29 ( 1.13 - 1.47 )	1.91	19.45 ( 10.16 - 27.60 )	13.50 ( 13.25 - 13.75 )
(SLC2A9)
rs3741414	C	78.0 / 80.0	1.17 ( 1.07 - 1.28 )	1.62	11.80 ( 5.56 - 17.51 )	6.52 ( 6.39 - 6.64 )	75.8 / 77.7	1.13 ( 1.07 - 1.20 )	1.52	9.06 ( 5.18 - 12.72 )	5.78 ( 5.64 - 5.92 )	75.6 / 77.5	1.13 ( 1.11 - 1.16 )	1.52	9.10 ( 7.64 - 10.55 )	6.79 ( 6.37 - 7.21 )	78.8 / 79.0	1.05 ( 0.94 - 1.18 )	1.28	3.76 ( -5.21 - 11.79 )	^
(INHBE / INHBC)
rs1171614	C	80.1 / 82.8	1.21 ( 1.11 - 1.33 )	1.72	14.53 ( 7.90 - 20.57 )	6.24 ( 6.12 - 6.36 )	76.7 / 78.6	1.13 ( 1.07 - 1.19 )	1.51	8.86 ( 4.89 - 12.67 )	6.19 ( 6.04 - 6.34 )	76.7 / 78.6	1.13 ( 1.10 - 1.15 )	1.5	8.79 ( 7.26 - 10.28 )	8.06 ( 7.56 - 8.56 )	79.9 / 79.9	1.00 ( 0.89 - 1.12 )	1.05	^	0.57 ( 0.56 - 0.58 )
(SLC16A9)
rs1165151	G	52.2 / 54.6	1.13 ( 1.05 - 1.22 )	1.52	6.37 ( 2.83 - 9.68 )	5.22 ( 5.13 - 5.32 )	54.3 / 57.9	1.18 ( 1.13 - 1.24 )	1.65	9.00 ( 6.66 - 11.21 )	4.92 ( 4.80 - 5.04 )	54.5 / 57.7	1.17 ( 1.15 - 1.19 )	1.61	8.30 ( 7.37 - 9.16 )	5.90 ( 5.53 - 6.26 )	59.0 / 59.2	1.01 ( 0.92 - 1.10 )	1.08	0.35 ( -5.40 - 5.58 )	^
(SLC17A1)
rs1178977	A	81.0 / 82.3	1.14 ( 1.03 - 1.25 )	1.53	9.79 ( 2.76 - 16.21 )	^	80.3 / 81.2	1.08 ( 1.02 - 1.15 )	1.37	6.02 ( 1.46 - 10.32 )	0.13 ( 0.13 - 0.13 )	80.3 / 81.3	1.08 ( 1.06 - 1.11 )	1.38	6.16 ( 4.45 - 7.88 )	4.35 ( 4.08 - 4.62 )	82.7 / 83.5	1.07 ( 0.95 - 1.21 )	1.35	5.54 ( -4.62 - 14.52 )	^
(MLXIPL / BAZ1B)
rs11264341	C	54.5 / 57.8	1.13 ( 1.05 - 1.21 )	1.51	6.61 ( 2.78 - 10.13 )	2.96 ( 2.90 - 3.01 )	56.9 / 58.4	1.08 ( 1.03 - 1.13 )	1.38	4.37 ( 1.79 - 6.84 )	3.49 ( 3.40 - 3.57 )	57.0 / 59.3	1.11 ( 1.09 - 1.13 )	1.45	5.69 ( 4.69 - 6.64 )	3.58 ( 3.36 - 3.80 )	59.7 / 60.6	1.07 ( 0.98 - 1.18 )	1.35	4.12 ( -1.34 - 9.14 )	1.90 ( 1.87 - 1.93 )
(PKLR / TRIM46)
rs1260326	T	41.7 / 44.1	1.13 ( 1.05 - 1.21 )	1.51	4.97 ( 2.07 - 7.67 )	4.40 ( 4.31 - 4.48 )	39.3 / 41.6	1.13 ( 1.08 - 1.19 )	1.52	4.81 ( 3.04 - 6.49 )	3.52 ( 3.44 - 3.61 )	39.2 / 42.0	1.16 ( 1.14 - 1.18 )	1.58	5.67 ( 5.01 - 6.32 )	3.65 ( 3.43 - 3.88 )	44.5 / 45.2	1.03 ( 0.94 - 1.13 )	1.21	1.40 ( -2.84 - 5.30 )	1.91 ( 1.88 - 1.94 )
(GCKR)
rs2231142	T	9.6 / 13.9	1.77 ( 1.59 - 1.97 )	2.94	6.06 ( 5.16 - 6.87 )	4.66 ( 4.58 - 4.74 )	10.7 / 15.1	1.61 ( 1.51 - 1.72 )	2.61	5.75 ( 5.11 - 6.35 )	3.93 ( 3.84 - 4.03 )	10.8 / 15.0	1.61 ( 1.56 - 1.65 )	2.59	5.65 ( 5.41 - 5.89 )	4.00 ( 3.76 - 4.24 )	20.2 / 21.8	1.28 ( 1.14 - 1.43 )	1.87	4.72 ( 2.72 - 6.52 )	2.57 ( 2.53 - 2.61 )
(ABCG2)
rs2078267	C	44.8 / 47.8	1.12 ( 1.04 - 1.20 )	1.48	5.00 ( 1.83 - 7.98 )	2.80 ( 2.75 - 2.85 )	45.3 / 48.3	1.16 ( 1.11 - 1.22 )	1.6	6.81 ( 4.85 - 8.67 )	4.43 ( 4.32 - 4.54 )	45.0 / 47.4	1.14 ( 1.11 - 1.16 )	1.53	5.64 ( 4.87 - 6.37 )	3.90 ( 3.66 - 4.15 )	48.9 / 51.1	1.12 ( 1.02 - 1.23 )	1.48	5.39 ( 1.03 - 9.39 )	3.42 ( 3.36 - 3.48 )
(SLC22A11)
rs17632159	G	69.3 / 71.2	1.15 ( 1.06 - 1.24 )	1.56	9.23 ( 4.22 - 13.85 )	5.30 ( 5.20 - 5.40 )	69.7 / 70.7	1.06 ( 1.00 - 1.11 )	1.3	3.69 ( 0.21 - 6.99 )	^	69.5 / 70.7	1.07 ( 1.05 - 1.09 )	1.35	4.69 ( 3.37 - 5.96 )	2.88 ( 2.71 - 3.06 )	71.3 / 72.5	1.08 ( 0.98 - 1.20 )	1.39	5.62 ( -1.56 - 12.06 )	4.33 ( 4.26 - 4.41 )
(TMEM171)
rs729761	G	71.1 / 72.0	1.06 ( 0.98 - 1.14 )	1.31	3.95 ( -1.60 - 9.06 )	4.69 ( 4.60 - 4.78 )	71.9 / 73.3	1.08 ( 1.03 - 1.14 )	1.38	5.56 ( 1.90 - 9.05 )	4.38 ( 4.27 - 4.49 )	71.5 / 72.6	1.07 ( 1.05 - 1.09 )	1.34	4.62 ( 3.21 - 5.97 )	3.54 ( 3.32 - 3.76 )	72.3 / 72.7	1.10 ( 0.99 - 1.22 )	1.43	6.48 ( -0.69 - 13.00 )	4.39 ( 4.31 - 4.46 )
(VEGFA)
rs1471633	A	47.7 / 50.3	1.10 ( 1.03 - 1.18 )	1.44	4.73 ( 1.43 - 7.82 )	2.54 ( 2.49 - 2.59 )	46.3 / 47.6	1.08 ( 1.03 - 1.13 )	1.36	3.40 ( 1.32 - 5.41 )	3.12 ( 3.05 - 3.20 )	46.2 / 48.3	1.09 ( 1.07 - 1.11 )	1.41	4.15 ( 3.35 - 4.93 )	2.67 ( 2.51 - 2.84 )	50.7 / 49.3	0.93 ( 0.85 - 1.02 )	1.36	^	^
(PDZK1)
rs642803	C	53.4 / 54.8	1.08 ( 1.01 - 1.16 )	1.37	4.06 ( 0.31 - 7.54 )	1.91 ( 1.88 - 1.95 )	53.5 / 55.3	1.07 ( 1.03 - 1.12 )	1.36	3.81 ( 1.37 - 6.15 )	2.29 ( 2.23 - 2.34 )	53.3 / 54.9	1.07 ( 1.05 - 1.09 )	1.36	3.78 ( 2.84 - 4.68 )	2.43 ( 2.28 - 2.58 )	55.7 / 56.0	1.00 ( 0.91 - 1.09 )	1.05	^	^
(LTBP3 / OVOL1)
rs7188445	G	67.2 / 67.9	1.04 ( 0.96 - 1.12 )	1.23	2.42 ( -2.67 - 7.18 )	^	67.2 / 67.7	1.04 ( 0.99 - 1.09 )	1.23	2.35 ( -0.97 - 5.49 )	2.35 ( 2.29 - 2.41 )	67.2 / 68.4	1.06 ( 1.04 - 1.08 )	1.31	3.75 ( 2.50 - 4.98 )	2.48 ( 2.33 - 2.64 )	68.2 / 68.6	0.97 ( 0.88 - 1.07 )	1.21	^	^
(MAF)
rs6770152	G	41.6 / 42.1	1.06 ( 0.98 - 1.13 )	1.3	2.23 ( -0.73 - 4.97 )	1.07 ( 1.05 - 1.09 )	41.8 / 44.6	1.13 ( 1.08 - 1.19 )	1.52	5.23 ( 3.34 - 7.01 )	3.22 ( 3.15 - 3.30 )	42.2 / 44.1	1.09 ( 1.07 - 1.11 )	1.41	3.68 ( 2.93 - 4.39 )	2.52 ( 2.37 - 2.68 )	44.7 / 46.0	1.07 ( 0.97 - 1.17 )	1.33	2.89 ( -1.23 - 6.68 )	1.57 ( 1.54 - 1.59 )
(MUSTN1 / SFMBT1)
rs2079742	T	85.4 / 85.0	0.99 ( 0.89 - 1.09 )	1.14	^	5.05 ( 4.96 - 5.15 )	85.9 / 86.9	1.06 ( 0.99 - 1.14 )	1.32	5.00 ( -0.84 - 10.47 )	^	86.3 / 86.8	1.04 ( 1.02 - 1.07 )	1.26	3.66 ( 1.43 - 5.84 )	4.32 ( 4.05 - 4.59 )	87.2 / 87.1	1.04 ( 0.91 - 1.19 )	1.24	3.35 ( -9.11 - 14.19 )	1.54 ( 1.52 - 1.57 )
(BCAS3)
rs653178	C	50.2 / 50.9	1.01 ( 0.94 - 1.08 )	1.09	0.35 ( -3.35 - 3.76 )	^	48.0 / 49.2	1.06 ( 1.01 - 1.11 )	1.31	2.70 ( 0.49 - 4.77 )	2.04 ( 1.99 - 2.09 )	48.3 / 49.7	1.06 ( 1.04 - 1.08 )	1.32	2.86 ( 2.02 - 3.69 )	1.99 ( 1.87 - 2.11 )	50.9 / 49.8	0.95 ( 0.87 - 1.04 )	1.28	^	^
(PTPN11 / ATXN2)
rs675209	T	37.5 / 38.3	1.15 ( 1.06 - 1.25 )	1.57	5.08 ( 2.33 - 7.61 )	5.01 ( 4.91 - 5.10 )	26.9 / 28.7	1.10 ( 1.05 - 1.16 )	1.43	2.61 ( 1.24 - 3.91 )	1.95 ( 1.90 - 1.99 )	26.8 / 28.3	1.09 ( 1.07 - 1.12 )	1.41	2.43 ( 1.91 - 2.94 )	1.55 ( 1.46 - 1.65 )	28.8 / 27.7	0.94 ( 0.84 - 1.03 )	1.34	^	^
(RREB1)
rs17050272	A	41.7 / 43.3	1.03 ( 0.96 - 1.11 )	1.22	1.43 ( -1.77 - 4.36 )	0.60 ( 0.59 - 0.61 )	41.1 / 42.2	1.05 ( 1.00 - 1.10 )	1.27	1.90 ( -0.05 - 3.72 )	1.13 ( 1.11 - 1.16 )	40.8 / 42.1	1.06 ( 1.04 - 1.08 )	1.32	2.42 ( 1.69 - 3.13 )	1.69 ( 1.58 - 1.79 )	41.9 / 41.1	0.94 ( 0.86 - 1.03 )	1.32	^	^
(INHBB)
rs2941484	T	44.3 / 45.3	1.05 ( 0.98 - 1.13 )	1.29	2.28 ( -0.87 - 5.19 )	0.94 ( 0.92 - 0.96 )	45.0 / 46	1.05 ( 1.00 - 1.10 )	1.28	2.19 ( 0.07 - 4.19 )	^	44.4 / 45.6	1.05 ( 1.03 - 1.07 )	1.29	2.25 ( 1.46 - 3.03 )	1.45 ( 1.36 - 1.54 )	45.2 / 47.3	1.13 ( 1.03 - 1.23 )	1.5	5.25 ( 1.17 - 8.95 )	2.12 ( 2.09 - 2.16 )
(HNF4G)
rs1394125	A	33.3 / 34.2	1.08 ( 1.00 - 1.16 )	1.36	2.42 ( -0.05 - 4.72 )	2.09 ( 2.05 - 2.13 )	36.2 / 37.1	1.07 ( 1.02 - 1.12 )	1.34	2.43 ( 0.72 - 4.04 )	1.61 ( 1.58 - 1.65 )	36.1 / 37.2	1.06 ( 1.04 - 1.08 )	1.32	2.14 ( 1.50 - 2.80 )	1.49 ( 1.40 - 1.58 )	38.0 / 37.4	1.02 ( 0.93 - 1.12 )	1.16	0.73 ( -2.84 - 4.01 )	^
(NRG4 / UBE2Q2)
rs6598541	A	36.0 / 37.6	1.09 ( 1.01 - 1.17 )	1.4	3.08 ( 0.46 - 5.48 )	2.19 ( 2.15 - 2.23 )	35.7 / 36.6	1.05 ( 1.00 - 1.10 )	1.27	1.68 ( -0.04 - 3.31 )	1.44 ( 1.40 - 1.47 )	35.3 / 36.4	1.06 ( 1.04 - 1.08 )	1.32	2.10 ( 1.44 - 2.72 )	1.64 ( 1.54 - 1.74 )	37.4 / 37.1	0.98 ( 0.89 - 1.08 )	1.15	^	^
(IGF1R)
rs10480300	T	27.4 / 28.3	1.05 ( 0.97 - 1.14 )	1.28	1.35 ( -0.86 - 3.38 )	1.44 ( 1.41 - 1.47 )	27.0 / 29.6	1.12 ( 1.06 - 1.18 )	1.49	3.17 ( 1.79 - 4.49 )	1.92 ( 1.87 - 1.96 )	27.3 / 28.6	1.08 ( 1.05 - 1.10 )	1.36	2.00 ( 1.47 - 2.52 )	1.40 ( 1.32 - 1.49 )	29.0 / 29.5	1.03 ( 0.93 - 1.14 )	1.22	0.94 ( -1.17 - 8.95 )	1.02 ( 1.01 - 1.04 )
(PRKAG2)
rs10821905	A	17.3 / 18.3	1.08 ( 0.98 - 1.18 )	1.37	1.35 ( -0.29 - 2.85 )	0.90 ( 0.88 - 0.92 )	17.5 / 18.6	1.10 ( 1.04 - 1.17 )	1.43	1.68 ( 0.64 - 2.66 )	^	17.6 / 18.9	1.10 ( 1.08 - 1.13 )	1.44	1.75 ( 1.34 - 2.13 )	1.12 ( 1.05 - 1.19 )	19.6 / 18.7	0.98 ( 0.87 - 1.10 )	1.17	^	^
(ASAH2 / A1CF)
rs17786744	G	41.0 / 42.0	1.05 ( 0.98 - 1.13 )	1.29	2.15 ( -0.81 - 4.89 )	2.31 ( 2.27 - 2.36 )	40.8 / 41.9	1.06 ( 1.01 - 1.11 )	1.31	2.33 ( 0.45 - 4.16 )	^	40.9 / 41.8	1.04 ( 1.02 - 1.06 )	1.25	1.65 ( 0.91 - 2.37 )	1.09 ( 1.02 - 1.16 )	41.2 / 41.4	1.06 ( 0.96 - 1.16 )	1.3	2.16 ( -1.74 - 5.67 )	0.49 ( 0.49 - 0.50 )
(STC1)
rs164009	A	59.8 / 60.9	1.03 ( 0.96 - 1.11 )	1.22	2.00 ( -2.39 - 6.12 )	4.34 ( 4.26 - 4.42 )	61.1 / 62.2	1.06 ( 1.01 - 1.11 )	1.32	3.68 ( 0.84 - 6.40 )	3.44 ( 3.35 - 3.52 )	61.0 / 61.5	1.03 ( 1.01 - 1.04 )	1.19	1.50 ( 0.36 - 2.58 )	0.69 ( 0.65 - 0.74 )	61.5 / 61.9	1.05 ( 0.95 - 1.15 )	1.27	2.72 ( -3.09 - 8.01 )	2.03 ( 2.00 - 2.07 )
(PRPSAP1 / QRICH2)
rs478607	G	15.4 / 15.9	1.05 ( 0.96 - 1.16 )	1.29	0.82 ( -0.75 - 2.22 )	0.71 ( 0.70 - 0.73 )	15.1 / 15.7	1.08 ( 1.01 - 1.15 )	1.36	1.10 ( 0.14 - 2.00 )	0.69 ( 0.68 - 0.71 )	15.0 / 16.0	1.10 ( 1.07 - 1.13 )	1.43	1.43 ( 1.06 - 1.78 )	1.08 ( 1.01 - 1.14 )	17.3 / 16.6	0.94 ( 0.83 - 1.06 )	1.32	^	^
(SLC22A12 / NRXN2)
rs7224610	C	41.9 / 42.3	1.04 ( 0.97 - 1.12 )	1.25	1.67 ( -1.37 - 4.47 )	^	39.7 / 39.8	1.01 ( 0.96 - 1.05 )	1.08	0.20 ( -1.76 - 2.05 )	^	39.6 / 40.2	1.03 ( 1.01 - 1.05 )	1.22	1.32 ( 0.58 - 2.02 )	0.89 ( 0.83 - 0.94 )	41.1 / 42.1	1.07 ( 0.97 - 1.18 )	1.35	2.79 ( -1.08 - 6.31 )	1.81 ( 1.78 - 1.84 )
(HLF)
rs7193778	C	13.8 / 13.9	1.05 ( 0.95 - 1.16 )	1.28	0.66 ( -0.77 - 1.95 )	0.78 ( 0.77 - 0.80 )	14.7 / 15.6	1.06 ( 1.00 - 1.13 )	1.32	0.90 ( -0.07 - 1.81 )	0.49 ( 0.48 - 0.50 )	14.8 / 15.7	1.07 ( 1.04 - 1.10 )	1.34	1.01 ( 0.65 - 1.37 )	0.66 ( 0.62 - 0.70 )	16.7 / 16.5	0.94 ( 0.83 - 1.06 )	1.34	^	^
(NFAT5)
rs2307394	C	31.7 / 32.4	1.04 ( 0.96 - 1.12 )	1.24	1.25 ( -1.21 - 3.51 )	1.20 ( 1.18 - 1.22 )	30.2 / 31.2	1.06 ( 1.00 - 1.11 )	1.3	1.63 ( 0.10 - 3.06 )	1.08 ( 1.05 - 1.11 )	30.3 / 30.8	1.03 ( 1.01 - 1.05 )	1.21	0.96 ( 0.36 - 1.52 )	0.57 ( 0.53 - 0.60 )	31.1 / 31.7	1.03 ( 0.93 - 1.13 )	1.19	0.83 ( -2.31 - 3.70 )	0.68 ( 0.67 - 0.69 )
(ACVR2A / ORC4L)
Summed Total					146.15 ( 43.73 – 240.54 )	97.87 ( 96.01 – 99.74 )				143.70 ( 72.51 – 211.16 )	87.05 ( 84.92 – 89.19 )				141.26 ( 114.02 – 167.76 )	101.56 ( 95.25 – 107.88				78.51 ( -30.04 - 176.05 )	43.87 ( 43.09 - 44.65 )
# Allele frequencies are presented as percentages, within the hyperuricaemic cases / normouricaemic controls
^ SNPs for which the effect was not a risk factor in the cohort represented
Allelic OR calculated with adjustment for dichotomised age, sex, BMI, alcohol, dash diet, and diuretic treatment. Average attributable fraction for individual genetic variants were calculated with dichotomised age, sex, BMI, alcohol, diet, and diuretic treatment variables in the model.
PAF values represent the fraction of hyperuricaemic cases attributable to each extra allele (calculated using an additive genotype model).
* Allelic OR in the Gout Cohort was adjusted dichotomised age, sex, BMI, alcohol, diet, diuretic treatment and urate lowering thrapy variables in the model. AAF in Gout Cohort was adjusted dichotomised sex, BMI, alcohol, diet, diuretic treatment and urate lowering thrapy variables in the model. Age was not a risk factor.
Odds ratios and PAFs were calculated using an additive model while all AAFs were calculated using a dominant model.

## Sheet: Supp. Table 3
Table S3. Causal effects of dietary habits on urate levels: Mendelian randomisation results
Dietary pattern description	SNP number	Inverse-variance-weighted MR			MR Egger		Weighted median MR
		b (mmol/L)	PIVW	PHet	Intercept (mmol/L)	PIntercept	b (mmol/L)	PWM
		(95% CI)					(95% CI)
Single Foods: Alcohol
Alcohol	81	-0.013	0.007	1.40x10-90	1.8x10-4	0.352	-0.009	0.004
(glasses per month)		(-0.022; -0.003)					(-0.016; -0.003)
Alcohol	64	-0.012	0.007	1.36x10-41	-6x10-5	0.628	-0.011	0.003
(intake frequency)		(-0.021; -0.003)					(-0.018; -0.004)
Beer/cider	24	-0.012	0.24	1.19x10-44	2.4x10-4	0.564	-0.016	0.001
(glasses per month)		(-0.032; 0.008)					(-0.026; -0.006)
Champagne/white wine	13	-0.022	0.317	8.66x10-59	-2.4x10-4	0.781	-0.009	0.183
(glasses per month)		(-0.065; 0.021)					(-0.023; 0.004)
Red wine	21	-0.019	0.134	1.32x10-56	-1.2x10-4	0.844	-0.016	0.002
(glasses per month)		(-0.044; 0.006)					(-0.026; -0.006)
Usually drink alcohol with meals	10	-0.005	0.428	0.319	-1.0x10-3	0.214	-0.013	0.081
(yes or sometimes vs. no)		(-0.016; 0.007)					(-0.028; 0.002)
Usually drink alcohol with meals	16	-0.006	0.077	0.288	6x10-5	0.947	-0.004	0.382
(yes vs. no)		(-0.012; 0.001)					(-0.012; 0.004)
Usually drink alcohol with meals	15	-0.004	0.471	0.036	-1.2x10-3	0.001	-0.006	0.377
(yes vs. sometimes vs. no)		(-0.015; 0.007)					(-0.018; 0.007)
Single Foods: Breads and Cereals
Bread	26	0.012	0.35	1.44x10-58	3.6x10-4	0.716	-0.002	0.679
(slices per week)		(-0.013; 0.037)					(-0.013; 0.008)
Preferentially eat white bread	31	-0.009	0.169	4.75x10-14	4.2x10-4	0.402	-0.008	0.104
(vs. any other bread)		(-0.021; 0.004)					(-0.018; 0.002)
Preferentially eat white bread	29	-0.01	0.106	1.42x10-12	6x10-5	0.905	-0.007	0.164
(vs. wholemeal/wholegrain or brown bread)		(-0.023; 0.002)					(-0.017; 0.003)
Preferentially eat wholemeal/wholegrain bread	20	0.008	0.422	8.50x10-20	-1.4x10-3	0.126	0.003	0.638
(vs. any other bread)		(-0.011; 0.026)					(-0.009; 0.015)
Preferentially eat wholemeal/wholegrain bread	28	0.01	0.107	1.05x10-15	-1.1x10-3	0.059	0.005	0.314
(vs. white or brown bread)		(-0.002; 0.023)					(-0.005; 0.014)
Cereal	33	-0.005	0.48	5.01x10-27	6x10-5	0.908	-0.006	0.247
(bowls per week)		(-0.020; 0.009)					(-0.016; 0.004)
Preferentially eat cornflakes/frosties cereal	13	0.034	0.015	2.16x10-16	-1.3x10-3	0.134	0.033	0.001
(vs. any other cereal)		(0.006; 0.061)					(0.014; 0.052)
Preferentially eat muesli	13	-0.007	0.401	2.36x10-04	-5.4x10-4	0.466	-0.009	0.164
(vs. any other cereal)		(-0.023; 0.009)					(-0.022; 0.004)
Single Foods: Beverages
Preferentially drink decaffeinated coffee	28	-0.013	0.013	3.68x10-08	1.2x10-3	0.022	-0.007	0.159
(vs. any other type)		(-0.023; -0.003)					(-0.017; 0.003)
Coffee	31	-0.025	0.148	<1x10-100	1.8x10-4	0.811	-0.006	0.22
(cups per day)		(-0.060; 0.009)					(-0.015; 0.003)
Tea	34	-0.032	0.071	<1x10-100	4.8x10-4	0.524	-0.019	7.35x10-05
(cups per day)		(-0.067; 0.003)					(-0.028; -0.010)
Temperature of hot drinks	45	0.004	0.686	4.51x10-92	-7.2x10-4	0.296	0.007	0.116
		(-0.015; 0.023)					(-0.002; 0.015)
Water	54	0.01	0.027	2.32x10-21	-1.8x10-4	0.35	-0.001	0.703
(glasses per day)		(0.001; 0.018)					(-0.009; 0.006)
Single Foods: Dairy Products
Drink any milk type	3	0.006	0.817	0.092	-6x10-5	0.971	-0.003	0.933
(yes vs. no)		(-0.044; 0.056)					(-0.066; 0.060)
Preferentially drink full cream milk	4	-0.055	0.168	1.32x10-06	1.7x10-3	0.567	-0.084	3.07x10-04
(vs. any other milk)		(-0.133; 0.023)					(-0.130; -0.038)
Preferentially drink skim milk	3	0.05	3.78x10-08	0.01	-1.6x10-3	0.258	0.051	3.84x10-05
(vs. any other milk)		(0.032; 0.068)					(0.026; 0.075)
Preferred milk type	8	-0.044	1.51x10-05	0.006	1.2x10-4	0.868	-0.053	2.14x10-09
(skimmed vs. semi-skimmed vs. full cream)		(-0.063; -0.024)					(-0.070; -0.036)
Cheese	46	-0.003	0.426	1.42x10-05	-1.8x10-4	0.527	-0.005	0.234
(intake frequency)		(-0.011; 0.005)					(-0.013; 0.003)
Single Foods: Meat/Fish
Beef	9	-0.011	0.47	2.00x10-09	-1.8x10-4	0.868	-0.008	0.424
(intake frequency)		(-0.042; 0.019)					(-0.028; 0.012)
Lamb/mutton	22	0.002	0.83	9.70x10-23	0	0.994	0	0.991
(intake frequency)		(-0.019; 0.023)					(-0.012; 0.013)
Pork	7	0.012	0.386	0.001	-2.6x10-3	0.057	0.022	0.037
(intake frequency)		(-0.015; 0.038)					(0.001; 0.043)
Poultry	3	0.046	1.26x10-05	0.001	4.7x10-3	0.502	0.026	0.101
(intake frequency)		(0.025; 0.066)					(-0.005; 0.057)
Processed meat	21	-0.011	0.184	1.33x10-07	6x10-5	0.952	-0.008	0.249
(intake frequency)		(-0.026; 0.005)					(-0.023; 0.006)
Non-oily fish	13	0.042	0.144	1.44x10-73	2.7x10-3	0.215	0.004	0.679
(intake frequency)		(-0.014; 0.099)					(-0.016; 0.024)
Oily fish	54	-0.011	0.018	3.26x10-23	2.4x10-4	0.446	-0.008	0.026
(intake frequency)		(-0.020; -0.002)					(-0.016; -0.001)
Single Foods: Fruit/Vegetables
Dried fruit	25	-0.018	3.59x10-04	0.001	-6x10-5	0.772	-0.024	3.12x10-05
(pieces per day)		(-0.028; -0.008)					(-0.035; -0.013)
Fresh fruit	67	0.005	0.153	9.54x10-21	0	0.996	0.001	0.764
(pieces per day)		(-0.002; 0.013)					(-0.006; 0.009)
Cooked vegetables	25	0.007	0.223	9.29x10-06	4.2x10-4	0.377	0.001	0.829
(tablespoons per day)		(-0.005; 0.019)					(-0.009; 0.012)
Raw vegetables	27	-0.01	0.327	9.17x10-25	2.4x10-4	0.736	0	0.979
(tablespoons per day)		(-0.029; 0.010)					(-0.011; 0.011)
Single Foods: Spreads
Eat any spread type	4	-0.079	0.033	1.75x10-06	2.7x10-3	0.015	-0.092	3.99x10-05
(yes vs. no)		(-0.152; -0.007)					(-0.136; -0.048)
Preferentially eat butter or margarine	9	-0.028	0.048	5.12x10-09	1.4x10-3	0.017	-0.019	0.053
(vs. no spread)		(-0.057; 0.000)					(-0.037; 0.000)
Preferentially eat butter or margarine	7	0.012	0.083	0.077	-1.1x10-3	0.004	0.005	0.493
(vs. oil-based spreads)		(-0.002; 0.026)					(-0.009; 0.019)
Preferentially eat butter	12	0.002	0.776	0.031	-7.8x10-4	0.006	0.002	0.749
(vs. any other spread)		(-0.011; 0.014)					(-0.011; 0.015)
Preferentially eat butter	13	-0.014	0.082	4.00x10-09	3x10-4	0.667	-0.01	0.066
(vs. no spread)		(-0.031; 0.002)					(-0.021; 0.001)
Preferentially eat vegetable oil-based spreads	8	-0.025	0.058	0.001	9x10-4	0.006	-0.026	0.013
(vs. any other spread)		(-0.051; 0.001)					(-0.047; -0.006)
Preferentially eat tub margarine	3	-0.025	1.26x10-07	3.11x10-05	-2.4x10-3	0.152	-0.017	0.039
(vs. no spread)		(-0.034; -0.015)					(-0.032; -0.001)
Single Foods: Other Foods
Salt	53	-0.002	0.641	9.08x10-09	-3.6x10-4	0.071	-0.002	0.552
(frequency added to food)		(-0.009; 0.005)					(-0.010; 0.005)
Never eat sugar	14	-0.014	0.2	1.21x10-06	7.2x10-4	0.335	-0.004	0.675
(vs. no egg, dairy, wheat, or sugar restrictions)		(-0.035; 0.007)					(-0.022; 0.014)
Never eat sugar	15	-0.013	0.239	4.04x10-07	9.6x10-4	0.222	0.003	0.728
(vs. no sugar restrictions)		(-0.034; 0.008)					(-0.016; 0.022)
Food Frequency Principal Components
Vector 1	97	0.003	0.014	1.15x10-15	-4.8x10-4	0.004	0.002	0.132
		(0.001; 0.006)					(-0.001; 0.004)
Vector 2	3	0.003	0.617	0.897	-4.8x10-4	0.659	0.002	0.794
		(-0.008; 0.013)					(-0.010; 0.014)
Vector 3	56	-0.009	0.015	3.74x10-55	1.2x10-4	0.74	-0.005	0.048
		(-0.016; -0.002)					(-0.009; 0.000)
Vector 4	33	0.003	0.516	3.72x10-33	-2.4x10-4	0.385	0.002	0.535
		(-0.006; 0.012)					(-0.004; 0.007)
Vector 5	4	0.006	0.328	0.866	-6.6x10-4	0.585	0.005	0.442
		(-0.006; 0.018)					(-0.008; 0.019)
Vector 6	3	-0.013	0.092	0.512	-1.1x10-3	0.289	-0.015	0.101
		(-0.028; 0.002)					(-0.033; 0.003)
Vector 7	35	0.01	0.212	1.23x10-87	-9.6x10-4	0.189	0.006	0.142
		(-0.006; 0.027)					(-0.002; 0.013)
Vector 8	19	-0.027	0.04	1.53x10-69	6x10-5	0.931	-0.02	1.17x10-04
		(-0.054; -0.001)					(-0.030; -0.010)
Vector 9	15	0.001	0.943	3.38x10-08	-4.8x10-4	0.622	-0.012	0.043
		(-0.015; 0.016)					(-0.024; 0.000)
Vector 10	7	-0.06	0.1	5.96x10-57	-1.2x10-3	0.516	-0.022	0.012
		(-0.132; 0.012)					(-0.038; -0.005)
Vector 11	19	0.029	0.03	1.59x10-65	-4.8x10-4	0.618	0.01	0.102
		(0.003; 0.055)					(-0.002; 0.022)
Vector 12	15	-0.016	0.157	1.45x10-19	1.2x10-3	0.154	-0.025	1.25x10-04
		(-0.039; 0.006)					(-0.038; -0.012)
Vector 13	8	0.015	0.404	2.08x10-10	-2.2x10-3	0.197	-0.01	0.315
		(-0.020; 0.049)					(-0.028; 0.009)
Vector 14	8	0.038	0.007	9.29x10-05	-6.6x10-4	0.673	0.035	0.001
		(0.010; 0.066)					(0.014; 0.056)
Vector 15	4	-0.011	0.224	0.402	-1.4x10-3	0.195	-0.017	0.159
		(-0.030; 0.007)					(-0.040; 0.007)
Vector 16	4	0.014	0.112	0.694	-1.0x10-3	0.373	0.014	0.193
		(-0.003; 0.032)					(-0.007; 0.034)
Vector 17	6	-0.011	0.708	2.45x10-16	2.7x10-3	0.035	-0.009	0.516
		(-0.067; 0.046)					(-0.038; 0.019)
Vector 18	22	-0.008	0.278	7.16x10-10	-2.4x10-4	0.563	-0.01	0.104
		(-0.023; 0.007)					(-0.023; 0.002)
Vector 19	20	-0.028	0.408	<1x10-100	-1.8x10-4	0.925	-0.002	0.755
		(-0.094; 0.038)					(-0.017; 0.012)
Vector 20	20	0.006	0.583	2.69x10-31	-6.3x10-4	0.284	0.001	0.821
		(-0.015; 0.026)					(-0.010; 0.013)
Vector 21	9	0.016	0.26	1.59x10-08	2.4x10-4	0.801	0.009	0.424
		(-0.011; 0.043)					(-0.013; 0.030)
Vector 22	5	-0.002	0.888	0.088	5.6x10-4	0.715	0.009	0.497
		(-0.028; 0.024)					(-0.016; 0.033)
Vector 23	4	-0.015	0.6	7.17x10-08	5.6x10-3	0.014	-0.004	0.713
		(-0.069; 0.040)					(-0.028; 0.019)
Vector 24	4	0.013	0.776	5.17x10-20	-2.7x10-3	0.306	0.031	0.092
		(-0.078; 0.104)					(-0.005; 0.068)
Vector 26	10	0.038	0.084	4.30x10-19	-1.6x10-3	0.039	0.01	0.415
		(-0.005; 0.082)					(-0.014; 0.035)
Vector 27	8	-0.002	0.863	0.077	3.6x10-4	0.519	-0.003	0.749
		(-0.020; 0.017)					(-0.023; 0.016)
Vector 28	8	0.011	0.546	7.47x10-08	6x10-4	0.397	-0.003	0.783
		(-0.025; 0.048)					(-0.027; 0.020)
Vector 29	9	0.025	0.077	2.89x10-04	-1.2x10-4	0.833	0.016	0.128
		(-0.003; 0.053)					(-0.005; 0.037)
Vector 30	7	0.008	0.473	0.113	6x10-4	0.276	0.001	0.908
		(-0.013; 0.029)					(-0.022; 0.025)
Vector 31	15	-0.041	0.087	6.05x10-71	2.0x10-3	0.174	0.004	0.609
		(-0.087; 0.006)					(-0.012; 0.021)
Vector 32	6	0.014	0.63	1.35x10-09	1.5x10-3	0.3	-0.003	0.852
		(-0.042; 0.069)					(-0.034; 0.028)
Vector 33	4	0.015	0.68	1.57x10-06	1.3x10-3	0.495	-0.011	0.475
		(-0.056; 0.086)					(-0.040; 0.019)
Vector 35	7	-0.03	0.015	0.003	1.8x10-4	0.789	-0.033	0.01
		(-0.054; -0.006)					(-0.058; -0.008)
Vector 36	8	0.027	0.12	7.10x10-06	-2.0x10-3	0.019	0.024	0.053
		(-0.007; 0.061)					(0.000; 0.047)
Vector 37	3	-0.018	0.11	0.937	-2.4x10-4	0.802	-0.016	0.185
		(-0.040; 0.004)					(-0.041; 0.008)
Vector 38	3	-0.03	0.028	0.127	1.9x10-3	0.044	-0.029	0.108
		(-0.056; -0.003)					(-0.065; 0.006)
Vector 40	4	-0.043	0.246	4.54x10-06	6.8x10-3	0.235	-0.021	0.281
		(-0.115; 0.030)					(-0.058; 0.017)
Vector 43	17	0.061	0.133	<1x10-100	-3x10-4	0.851	0.03	0.001
		(-0.019; 0.142)					(0.013; 0.048)
Vector 45	6	0.077	0.12	3.04x10-40	4.7x10-3	0.009	0.053	5.21x10-05
		(-0.020; 0.173)					(0.027; 0.079)
Vector 54	3	0.111	0.001	0.165	-4.6x10-3	0.246	0.119	0.008
		(0.047; 0.175)					(0.031; 0.206)

## Sheet: Supp. Table 4
Table S4. Genetic variants comprising the four dietary habit instrumental variables
Genetic Variant	Position (b37)	Alleles	Gene or Nearest Gene	Top 5 Associations in	Other Associations in
				UK Biobank PheWeb	T2D Knowledge Portal
Preferentially drink skim milk (vs. any other milk type)
rs3817334	11:47650993	C/T	NDUFS3	· Arm fat percentage (left)	· BMI
				· Arm fat percentage (right)	· Height
				· Body fat percentage	· HDL cholesterol
				· Trunk fat percentage	· BMI (smoking status adjusted)
				· Leg fat percentage	· Proinsulin levels
					· Triglycerides
					· Waist circumference
					· Waist-hip ratio
					· Type 2 diabetes
rs55872725	16:53809123	C/T	FTO	· Basal metabolic rate	· Type 2 diabetes
				· Whole body water mass	· BMI
				· Whole body fat-free mass	· Waist-hip ratio
				· Leg fat-free mass (left)	· Obesity
				· Leg predicted mass (left)	· Blood urea nitrogen
					· Estimated bone mineral density
					· Plasma C-reactive protein
					· Type 2 diabetes (BMI adjusted)
					· Heart failure
rs136872	22:32281568	A/G	DEPDC5	· Standing height	^
				· Treated with aprovel (75mg tablet)
				· Impedance of leg (left)
				· Comparative height size at age 10
				· Impedance of whole body
Consuming tub margarine (vs. no spread use)
rs118161928	7:137075814	C/T	DGK1	^	^
rs117875073	8:11075953	C/T	XKR6	^	^
rs12967878	18:57826570	T/C	MC4R	· Basal metabolic rate	· BMI
				· Whole body water mass	· Waist-hip ratio
				· Whole body fat-free mass	· Type 2 diabetes
				· Leg fat-free mass (left)	· Coronary artery disease
				· Leg predicted mass (left)	· Systolic blood pressure
Preferentially drinking milk with a higher fat content*
rs34472009	1:177835638	C/T	SEC16B	· Comparative body size at age 10	· Type 2 diabetes
				· Weight	· BMI
				· Leg predicted mass (right)	· Waist-hip ratio
				· Arm fat mass (left)
				· Leg fat-free mass (right)
rs76712070	1:243050615	A/G	CEP170	^	^
rs7551241	1:243943907	A/G	AKT3	· Relative age of first facial hair	^
rs13401333	2:25373031	C/T	POMC	· Comparative body size at age 10	· BMI
				· Standing height
				· Arm fat percentage (left)
				· Arm fat percentage (right)
				· Comparative height size at age 10
rs769668	4:140858717	T/C	MGST2	· Body fat percentage	^
				· Arm fat percentage (left)
				· Leg fat percentage (right)
				· Leg fat percentage (left)
				· Arm fat percentage (right)
rs7132908	12:50263148	G/A	FAIM2	· Comparative body size at age 10	· BMI
				· Weight	· BMI (smoking status adjusted)
				· Leg fat-free mass (left)	· Childhood obesity
				· Leg predicted mass (left)	· Estimated bone mineral density
				· Leg predicted mass (right)	· Waist circumference
					· Waist-hip ratio
rs1421085	16:53800954	T/C	FTO	· Comparative body size at age 10	· BMI
				· Weight	· BMI (smoking status adjusted)
				· Arm fat mass (left)	· Waist circumference
				· Arm fat mass (right)	· Hip circumference
				· Impedance of whole body	· Obesity
					· Type 2 diabetes
					· Waist-hip ratio
					· Body fat percentage
					· Blood urea nitrogen
					· Estimated bone mineral density
					· HDL cholesterol
					· Fasting insulin
					· Plasma C-reactive protein
					· Type 2 diabetes (BMI adjusted)
					· Childhood obesity
					· Triglycerides
					· Subcutaneous adipose tissue volume
rs1065853	19:45413233	G/T	NECTIN2	^	· Bilirubin
					· LDL cholesterol
					· Triglycerides
Dried fruit (pieces per day)
rs2174602	1:71799403	A/G	NEGR1	^	· Height
rs114328297	1:91190854	T/G	BARHL2	· Morning/evening person (chronotype)	^
				· Alcohol usually taken with meals
				· Average weekly beer / cider intake
				· Age completed full time education
rs4149513	2:101022726	G/A	CHST10	· Qualifications: College or University degree	· BMI
				· Qualifications: None of the above	· Waist-hip ratio
				· Body fat percentage
				· Leg fat percentage (right)
				· Leg fat mass (right)
rs11899261	2:170952024	A/G	UBR3	^	^
rs1400075	2:188809802	C/T	GULP1	^	^
rs4532156	3:18783476	T/C	SATB1	· Arm fat percentage (right)	· Waist-hip ratio
				· Body fat percentage
				· Trunk fat percentage
				· Arm fat percentage (left)
				· Leg fat percentage (left)
rs6765212	3:43931484	C/T	ABHD5	· Leg fat percentage (right)	· BMI
				· Leg fat percentage (left)
				· Leg fat mass (right)
				· Leg fat mass (left)
				· Sleeplessness / insomnia
rs28703977	6:31472792	T/C	HCP5	· Standing height	· Type 1 diabetes
				· Treated with insulin product	· Type 2 diabetes
				· Hypothyroidism / myxoedema
				· Malabsorption / coeliac disease
				· Started insulin within one year diagnosis of diabetes
rs204887	6:32029226	A/G	CYP21A2	· Hypothyroidism / myxoedema	· Systolic blood pressure
				· Multiple sclerosis	· Type 1 diabetes
				· Psoriasis	· Type 2 diabetes
				· Malabsorption / coeliac disease
				· Treated with levothyroxine sodium
rs867496239	6:32621375	A/C	HLA-DQB1	^	^
rs7755574	6:153364643	G/T	RGS17	· Arm fat percentage (left)	· BMI
				· Arm fat mass (left)
				· Arm fat percentage (right)
				· Arm fat mass (right)
				· Trunk fat percentage
rs56305291	7:2048706	A/G	MAD1L1	· Qualifications: College or University degree	· BMI
				· Arm fat percentage (left)
				· Number of self-reported non-cancer illnesses
				· Arm fat percentage (right)
				· Overall health rating
rs2533197	7:153493504	C/T	DPP6	^	^
rs11787024	8:144239099	T/C	LY6H	· Commute transport: cycle to work	^
				· Time spent watching television
				· Had menopause
				· Types of physical activity in last 4 weeks: Heavy DIY
				· Maternal smoking around birth
rs2275998	11:66326581	T/C	CTSF	· Forced vital capacity (FVC)	· LDL cholesterol
				· Forced expiratory volume in 1-second (FEV1)
				· Forced vital capacity (FVC), Best measure
				· Overall health rating
				· Forced expiratory volume in 1-second (FEV1), Best measure
rs1254989	11:95508121	A/G	FAM76B	· Qualifications: College or University degree	^
				· Qualifications: A levels/AS levels or equivalent
				· Qualifications: None of the above
				· Impedance of leg (right)
				· Time spent watching television
rs117871274	12:95100449	G/A	TMCC3	^	^
rs3764002	12:108618630	C/T	WSCD2	· Sitting height	· BMI
				· Leg fat percentage (left)	· Waist-hip ratio
				· Leg fat percentage (right)	· Waist-hip ratio (BMI adjusted)
				· Body fat percentage	· Type 2 diabetes
				· Impedance of leg (left)	· Type 2 diabetes (BMI adjusted)
rs35260863	14:22043949	T/C	OR10G3	· Home area population density: Scotland - Large Urban Area	^
rs281287	15:47681552	A/G	SEMA6D	· Past tobacco smoking	^
				· Smoking status: Current
				· Current tobacco smoking
rs1381247	17:2302387	T/C	MNT	· Impedance of leg (left)	^
				· Impedance of leg (right)
				· Impedance of whole body
				· Alcohol usually taken with meals
				· Impedance of arm (left)
rs62084586	17:56419228	T/C	SUPT4H1	^	^
rs1623060	18:21143183	C/T	LAMA3	· Weight	· BMI
				· Whole body fat mass	· Height
				· Basal metabolic rate	· Hip circumference
				· Arm fat-free mass (left)	· Waist-hip ratio
				· Leg fat mass (right)	· Triglycerides
rs12172847	18:60223017	G/A	ZCCHC2	· Pain type(s) experienced in last month: None of the above	^
				· Guilty feelings
rs429358	19:45411941	T/C	NECTIN2	· Alzheimer's disease/dementia (in mother)	· BMI
				· Alzheimer's disease/dementia (in father)	· Waist-hip ratio
				· High cholesterol	· Waist-hip ratio (BMI adjusted)
				· Taking cholesterol lowering medication	· Coronary artery disease
				· Treated with simvastatin	· Plasma C-reactive protein
					· Type 2 diabetes
					· Bilirubin
					· Serum ApoA1
					· Serum ApoB
					· Total cholesterol
					· HDL cholesterol
					· IDL cholesterol
					· Concentration of IDL particles
					· LDL cholesterol
					· Triglycerides
					· Remnant cholesterol
*Preferred milk type (skimmed vs. semi-skimmed vs. full cream) as a quantitative variable
^No significant phenotypic associations or variant was not in the database
